# Supplementary material for: Mapping Cold-Water Coral Habitats at Different Scales within the Northern Ionian Sea (Central Mediterranean): An Assessment of Coral Coverage and Associated Vulnerability
Source: PLoS One. 2014 Jan 23;9(1):e87108. doi: 10.1371/journal.pone.0087108 (PMC3900717; doi:10.1371/journal.pone.0087108)
Supplement: Table S1 — Cross-tabulation matrix of the SSS classification map at ReefABC site. (XLSX) [file pone.0087108.s002.xlsx]

## Sheet: Foglio1
	Reference data
Classified data	Class 1	Class 2	Class 3	Class 4	Classified totals
	C, Crd, CM, CrdM, MMs	MC, MCrd	M	Cr, CrM, MCr
Class 1	19804	1019	439	1362	22624
Class 2	218	1063	33	74	1388
Class 3	421	70	1529	739	2759
Class 4	208	169	72	5231	5680
Overall classification accuracy = 85%
