# Supplementary material for: Mapping Cold-Water Coral Habitats at Different Scales within the Northern Ionian Sea (Central Mediterranean): An Assessment of Coral Coverage and Associated Vulnerability
Source: PLoS One. 2014 Jan 23;9(1):e87108. doi: 10.1371/journal.pone.0087108 (PMC3900717; doi:10.1371/journal.pone.0087108)
Supplement: Table S2 — Matrix showing the examined area (expressed in m2) of the habitats impacted by human disturbance and the number of anthropogenic occurrences (garbage disposal ( d ), rests of fishing activity ( fl/n ); trawling traces ( t )) identified through video analysis, per habitat and per site. (XLS) [file pone.0087108.s003.xls]

## Sheet: Foglio1
Habitat	Visualised Area (m2)					Anthopogenic impact	Occurrence (N)
	MS04	MS06	MS08	R_ABC	Tot		MS04	MS06	MS08	R_ABC	Tot
Crd	0	169.85	0	0	169.85	d	0	2	0	0	2
						fl/n	0	4	0	0	4
						t	0	0	0	0	0
C	93.1	51.13	0	298.52	442.75	d	3	5	0	11	19
						fl/n	0	0	0	0	0
						t	0	0	0	0	0
CM	91.18	149.28	15.43	2352.79	2608.68	d	3	31	2	71	107
						fl/n	0	9	0	1	10
						t	0	0	0	0	0
MC	44.01	88.24	0	527.53	659.78	d	4	7	0	30	41
						fl/n	0	37	0	2	39
						t	0	0	0	6	6
Cr	9.39	30.68	0	0	40.07	d	0	0	0	0	0
						fl/n	0	4	0	0	4
						t	0	0	0	0	0
CrM	48.57	198.25	0	0	246.82	d	0	3	0	0	3
						fl/n	0	17	0	0	17
						t	0	0	0	0	0
MCr	154.66	738.55	0	289.84	1183.05	d	0	0	0	9	9
						fl/n	0	19	0	3	22
						t	1	1	0	0	2
MsM	66.65	60.15	0	0	126.8	d	0	0	0	0	0
						fl/n	0	3	0	0	3
						t	0	0	0	0	0
MMs	16.61	103.9	0	0	120.51	d	0	0	0	0	0
						fl/n	0	5	0	0	5
						t	0	0	0	0	0
M	134.35	646.16	0	3006.91	3787.42	d	0	0	0	4	4
						fl/n	0	0	0	1	1
						t	1	20	0	1	22
