# Supplementary material for: Mapping Cold-Water Coral Habitats at Different Scales within the Northern Ionian Sea (Central Mediterranean): An Assessment of Coral Coverage and Associated Vulnerability
Source: PLoS One. 2014 Jan 23;9(1):e87108. doi: 10.1371/journal.pone.0087108 (PMC3900717; doi:10.1371/journal.pone.0087108)
Supplement: Table S3 — SIMPER results indicating the following: (1) similarities within, and (2) dissimilarity between the habitat clusters discussed in the text and presented in Figure 13b ; and (3) the contribution of the considered variables (human threats: d, fl/n, t ) to those similarities/dissimilarities. (XLS) [file pone.0087108.s004.xls]

## Sheet: Foglio1
Internal Similarity	Anthr.	Tot. Average Similarity	Average Abundance	Average Similarity	Contrib. %
Top Mound group (C-CM)	d	85.89	0.65	85.89	100
Flank/Base Mound group (MC, Cr, Crm, Mcr, MMs etc.)	fl/n	65.78	0.66	57.51	87.44
	d		0.25	7.80	11.86
Pairwise Comparison	Anthr.	Tot. Average Dissimilarity	Average Abundance (group 1)	Average Abundance (group 2)	Average Dissimilarity	Contrib. %
(C, CM) vs. (M)	d	81	0.65	0.10	50.43	62.26
	t		0.00	0.24	22.28	27.50
	fl/n		0.10	0.00	8.30	10.24
(C, CM) vs. (MC, Cr, Crm, Mcr, MMs etc.)	fl/n	65.14	0.10	0.66	33.60	51.59
	d		0.65	0.25	28.71	44.07
(MC, Cr, Crm, Mcr, MMs etc.) vs. (M)	fl/n	85.48	0.66	0.00	52.23	61.10
	t		0.06	0.24	17.12	20.02
	d		0.25	0.10	16.13	18.87
(C, CM) vs. (MMs, MsM)	d	85.97	0.65	0.00	49.94	58.09
	fl/n		0.10	0.56	36.03	41.91
(MC) vs. (MMs, MsM)	d	53.58	0.79	0.00	32.59	60.82
	t		0.30	0.00	12.42	23.17
	fl/n		0.77	0.56	8.57	16.01
